# Supplementary material for: Morphological and Molecular Phylogenetic Data Reveal a New Species of Primula (Primulaceae) from Hunan, China
Source: PLoS One. 2016 Aug 31;11(8):e0161172. doi: 10.1371/journal.pone.0161172 (PMC5007043; doi:10.1371/journal.pone.0161172)
Supplement: S1 Table — (XLSX) [file pone.0161172.s001.xlsx]

## Sheet: Sheet1
Androsace sublanata			A10	A10		A10	X				Primula septemloba	Y648
Dionysia aretioides			A13-1	A13-1		A5-1	X				Primula aff. forbesii	Y499
P. amethystina373			A13-2	A13-2		A5-2	X				Primula kisoana	Y470
P. aromatica318			A13-3	A13-3		A5-3	X				Primula duclouxii	Y331
P. barbicalyx			A15			A6-1	X				Primula sp. nov.	P782
P. bella			A3	A3		A6-2	X				Primula heucherufolia	P745
P. bellidifolia			A4	A4		A6-3	X				Primula heucherufolia	P740
P. blinii			A5-1	A5-1		A7-1	X				Primula neurocalyx	P728
P. boreiocalliantha			A5-2	A5-2		A7-2	X				Primula effusa	P717
P. bracteata			A5-3	A5-3		A7-3	X		W 文章		Primula effusa	P716
P. caldaria			A6-1	A6-1		A8	X		G 旧数据		Primula duclouxii	P714
P. calliantha			A6-2	A6-2		A9	X		Y 以前测		Primula divaricata	P713
P. capitata			A6-3	A6-3		H209	W		X 现在测		Primula aff. lithophila	P697
P. chionantha			A7-1	A7-1		H216	W				Primula aff. tsiangii	P696
P. dryadifolia 278-1			A7-2	A7-2		H217	W				Primula aff. lithophila	P693
P. dryadifolia142			A7-3	A7-3		H219	W				Primula sp. nov.	P689
P. faberi			A8	A8		H285	W				Primula aff. tsiangii	P686
P. filchnerae			A9	A9		H319	W				Primula sp. nov.	P685
P. helodoxa			H138	H138		H323	G				Primula pellucida	P684
P. kwangtungensis 254-1			H139	H139		H357	W				Primula aff. tsiangii	P683
P. kweichouensis 585-1			H158	H158		H425	W				Primula sp. nov.	P682-3
P. kweichouensis585-2			H176	H176		H480	Y				Primula sp. nov.	P682-2
P. malacoides 219			H184	H184		H508	Gits+Y				Primula sp. nov.	P682-1
P. malacoides 285			H209	H209		P089	Y				Primula heucherufolia	P572
P. malacoides319				H215		P140	Y				Primula saxatilis	P568
P. malvacea 421			H216	H216		P148	W补matK				Primula sieboldii	P567
P. matthioli			H217	H217		P289					Primula pelargoniifolia	P415-3
P. merrilliana			H219	H219		P317					Primula pelargoniifolia	P415-2
P. miyabeana			H241	H241		P395					Primula pelargoniifolia	P415-1
P. obconica 149			H251	H251		P415-1					Primula vaginata ssp. normaniana	P395
P. obconica321			H260	H260		P415-2					Primula polyneura?	P317
P. obconica330			H266	H266		P415-3					Primula cinerascens	P289
P. ovalifolia			H277	H277		P567					Primula mollis	P148
P. partschiana 126			H281	H281		P568					Primula polyneura	P140				B10_P_SPN	B_P_SPN	1
P. partschiana138			H283	H283		P572					Primula polyneura	P089				B5_1P_cavaleriei	B5_P_cavaleriei	1
P. pinnatifida			H285	H285		P682-1					Primula palmata	H508				B5_2P_cavaleriei	B5_2P_cavaleriei	1
P. rugosa 139			H302	H302		P682-2					Primula geraniifolia	H480				B5_3P_cavaleriei	B5_3P_cavaleriei	1
P. rugosa 377-1			H319	H319		P682-3					Primula septemloba	H425				B6_1P_tsiangii	B6_P_tsiangii	1
P. rupestris 145			H323	H323		P683					Primula geraniifolia	H357				B6_2P_tsiangii	B6_2P_tsiangii	1
P. secundiflora			H327	H327		P684					Primula sinomollis	H323				B6_3P_tsiangii	B6_3P_tsiangii	1
P. serratifolia			H328	H328		P685					Primula malacoides	H319				B7_1P_tsiangii	B7_P_tsiangii	1
P. sikkimensis			H329	H329		P686					Primula malacoides	H285				B7_2P_tsiangii	B7_2P_tsiangii	1
P. veris			H357	H357		P689					Primula malacoides	H219				B7_3P_tsiangii	B7_3P_tsiangii	1
P. wangii 381			H363	H363		P693					Primula interjacens var. interfacens	H217				B8_P_pellucida	B8_P_pellucida	1
P. watsonii				H374		P696					Primula interjacens var. epilosa	H216				B9_P_SPN	B9_P_SPN	1
P. yunnanensis			H377-1	H377		P697					Primula latisecta	H209				H323P_sinomollis	H323P_sinomollis	1
Soldanella alpina			H378	H378		P713					Primula sp. nov. small	A9				H480P_geraniifolia	H48P_geraniifolia	1
			H379			P714					Primula pellucida	A8				H508_P_palmata	H58_P_palmata	1
			H381-1	H381		P716					Primula tsiangii	A7-3				P140P_polyneura	P4P_polyneura	1
			H382-1	H382		P717					Primula tsiangii	A7-2				P148_P_mollis	P48_P_mollis	1
			H383-1	H383		P728					Primula tsiangii	A7-1				P289_1P_cinerascens	P289_P_cinerascens	1
			H391	H391		P740					Primula tsiangii	A6-3				P317P_geraniifoia	P37P_geraniifoia	1
			H405	H405		P745					Primula tsiangii	A6-2				P395_1Pvaginata_norman	P395_Pvaginata_norman	1
			H407	H407		P782					Primula tsiangii	A6-1				P415_1_P_pelargoniifolia	P45__P_pelargoniifolia	1
			H408	H408		Y331					Primula cavaleriei	A5-3				P415_2_P_pelargoniifolia	P45_2_P_pelargoniifolia	1
			H409	H409		Y470					Primula cavaleriei	A5-2				P415_3_P_pelargoniifolia	P45_3_P_pelargoniifolia	1
			H411	H411		Y499					Primula cavaleriei	A5-1				P567P_sieboldii	P567P_sieboldii	1
			H412	H412		Y648					Primula sp. nov.	A10				P568_1P_saxatilis	P568_P_saxatilis	1
			H425	H425												P572_2_P_palmata	P572_2_P_palmata	1
				H430												P682_1P_luzhouensis	P682_P_luzhouensis	1
			H431	H431												P682_2P_luzhouensis	P682_2P_luzhouensis	1
			H438	H438												P682_3P_luzhouensis	P682_3P_luzhouensis	1
			H439	H439												P683_1P_aff_tsiangii	P683_P_aff_tsiangii	1
			H449	H449												P684_1P_pellucida	P684_P_pellucida	1
			H454	H454												P685P_xuyongensis	P685P_xuyongensis	1
			H462	H462												P686_1P_aff_tsiangii	P686_P_aff_tsiangii	1
			H480	H480												P689_1P_xuyongensis	P689_P_xuyongensis	0
			H482	H482												P693_1P_lithophia	P693_P_lithophia	0
			H501	H501												P696_1P_tsiangii	P696_P_tsiangii	1
			H508	H508												P697_1P_lithophila	P697_P_lithophila	1
			H513	H513												P713P_divaricata	P73P_divaricata	0
			H94	H94												P714P_duclouxii	P74P_duclouxii	1
			P8	P008												P716P_effusa	P76P_effusa	1
			P56	P056												P717P_effusa	P77P_effusa	0
			P58	P058												P728_P_neurocalyx	P728_P_neurocalyx	1
			P74	P074												P740_P_heucherufolia	P74_P_heucherufolia	1
			P89	P089												P745_P_heucherufolia	P745_P_heucherufolia	1
			P106	P106												P782_P_SPN	P782_P_SPN	1
			P132	P132												P89P_polyneura	P89P_polyneura	1
			P133	P133												Y331_1P_duclouxii	Y33_P_duclouxii	0
			P138	P138												Y470_P_kisoana	Y499P_forbesii	0
			P140	P140												Y499P_forbesii	Y47_P_kisoana	0
			P148	P148												Y648_P_septemloba	Y648_P_septemloba	0
			P245	P245														0
				P253
			P254-1	P254
			P254-2
			P258-1	P258
			P261	P261
			P262	P262
			P263	P263
			P264-1	P264
			P265-1	P265
			P289-1	P289
			P313	P313
			P317	P317
			P340	P340
			P395-1	P395
			P398	P398
			P400	P400
			P401	P401
			P413-1	P413
			P414-1	P414
			P415-1	P415-1
			P415-2	P415-2
			P415-3	P415-3
			P418-1	P418
			P430-1	P430
			P431	P431
			P436	P436
			P438	P438
			P441	P441
			P444	P444
			P445	P445
			P447	P447
			P461-1	P461
			P464	P464
			P483	P483
			P509	P509
			P566	P566
			P567	P567
			P568-1	P568
			P572-2	P572
			P669	P669
			P674	P674
			P675	P675
			P676-1	P676-1
			P676-2	P676-2
			P676-3	P676-3
			P678	P678
			P680	P680
			P682-1	P682-1
			P682-2	P682-2
			P682-3	P682-3
			P683-1	P683
			P684-1	P684
			P685	P685
			P686-1	P686
			P689-1	P689
			P693-1	P693
			P696-1	P696
			P697-1	P697
			P700-1	P700-1
			P700-2	P700-2
			P700-3	P700-3
			P701	P701
			P703	P703
			P706-1	P706
			P707-2	P707
			P708-2	P708
			P709	P709
			P710-1	P710-1
			P710-2	P710-2
			P711-2	P711-2
			P712	P712
			P713	P713
			P714	P714
			P715-2	P715-2
			P716	P716
			P717	P717
			P728	P728
			P740	P740
			P745	P745
			P764
			P782	P782
			Y331-1	Y331
			Y432-1	Y432
			Y470
			Y499	Y499
			Y585-1
			Y585-2
			Y648

## Sheet: Sheet2
Taxon	Voucher (herbarium)	Locality	Latitude (N)	Longitude （E）	GenBank accession numbers
					matK	rps16	trnL-F	ITS
Primula algida Adams	Gong s.n. (KUN)	Xinjiang, China	n/a	n/a	FJ828595	FJ786561	FJ794192	KM198354
Primula alpicola (W. W. Sm.) Stapf	Ye 7322 (IBSC)	Nyingchi, Xizang, China	29°38′	94°21′	FJ828606	FJ786574	FJ794205	KM198384
Primula amethystina subsp. brevifolia (Forrest) W. W. Sm. & Forrest	Xing & Zhou s.n. (IBSC)	Xizang, China	n/a	n/a	FJ828643	FJ786615	FJ794247	KM198399
Primula aromatica W. W. Sm. & Forrest	Gong s.n. (KUN)	Ninglang, Yunnan, China	27°16′	100°51′	FJ828630	FJ786601	FJ794233	KM198388
	Hao 740 (IBSC)	Muli, Sichuan, China	27°55′	101°16′	FJ828655	FJ786628	FJ794262	KM198419
Primula barbicalyx C. H. Wright	Hao 665 (IBSC)	Guangnan, Yunnan, China	24°02′	105°03′	FJ828647	FJ786619	FJ794251	KM198405
Primula bella Franch.	Hao 369 (IBSC)	Luquan, Yunnan, China	25°34′	102°20′	FJ828600	FJ786567	FJ794198	KM198358
Primula bellidifolia Hook.f.	Hao & Wu 506 (IBSC)	Daocheng, Sichuan, China	29°02′	100°17′	FJ828621	FJ786590	FJ794221	KM198380
Primula blattariformis Franch	Hao 739 (IBSC)	Muli, Sichuan, China	27°55′	101°16′	FJ828654	FJ786627	FJ794261	KM198418
Primula blinii H. Lév.	Hao 563 (IBSC)	Muli, Sichuan, China	27°56′	101°17′	FJ828628	FJ786597	FJ794229	KM198365
Primula boreiocalliantha Balf. f. & Forrest	Hao & Wu 501 (IBSC)	Zhongdian, Yunnan, China	27°57′	99°40′	FJ828620	FJ786589	FJ794220	KM198379
Primula bracteata Franch.	Wu s.n. (IBSC)	Lijiang, Yunnan, China	26°42′	100°19′	DQ378409	KM198456	KM198461	KM198421
Primula caldaria W. W. Sm. & Forrest	Hao 268 (IBSC)	Yunnan, China	n/a	n/a	FJ828592	FJ786558	FJ794189	KM198350
Primula calliantha Franch.	Hao & Wu 485 (IBSC)	Dali, Yunnan, China	25°39′	100°06′	FJ828618	FJ786587	FJ794218	KM198441
Primula calyptrata X. Gong & R. C. Fang	Hao 664 (IBSC)	Manipo, Yunnan, China	23°11′	104°48′	FJ828646	FJ786618	FJ794250	KM198404
	Hao 247 (IBSC)	Manipo, Yunnan, China	23°11′	104°48′	KU359370*§	FJ786555	FJ794186	KU359362*
Primula capitata Hooker	Hao 659 (IBSC)	Cona, Xizang, China	27°59′	91°57′	FJ828641	FJ786614	FJ794246	KM198429
Primula caveana W. W. Sm.	Hao 642 (IBSC)	Yadong, Xizang, China	27°29′	88°54′	FJ828640	FJ786612	FJ794244	KM198397
Primula celsiiformis Balf. f.	Ge & Yuan CN2k2-174 (IBSC)	Yongsheng, Yunnan, China	26°41′	100°45′	FJ828607	FJ786575	FJ794206	KM198363
Primula chapaensis Gagnep.	Hao 663 (IBSC)	Maguan, Yunnan, China	23°00′	104°23′	FJ828645	FJ786617	FJ794249	KM198403
	Shui et al. 31664 (KUN)	Maguan, Yunnan, China	23°01′	104°24′	KU359371*	FJ786622	FJ794254	KM198409
Primula chionantha Balf. f. & Forrest	Hao 370 (IBSC)	Luquan, Yunnan, China	25°34′	102°20′	FJ828601	FJ786568	FJ794199	KM198438
Primula cicutariifolia Pax	Hao 280 (IBSC)	Tongshan, Hubei, China	29°36′	114°29′	FJ828598	FJ786564	FJ794195	AF323703
Primula deflexa Duthie	Hao 461 (IBSC)	Kangding, Sichuan, China	30°01′	101°58′	FJ828626	FJ786595	FJ794226	KM198376
Primula dryadifolia subsp. dryadifolia Franch.	n/a	n/a	n/a	n/a	DQ378406	AY647596	DQ378592	n/a
	Zhao s.n. (IBSC)	Dujiangyan, Sichuan, China	31°6′	103°36′	FJ828597	FJ786563	FJ794194	KM198355
Primula dryadifolia subsp. jonardunii (W.W. Sm.) F. H. Chen & C. M. Hu	Ge & Yuan 2003T-3 (IBSC)	Nyingchi, Xizang, China	29°38′	94°21′	FJ828622	FJ786591	FJ794222	KM198381
Primula faberi Oliv.	n/a	n/a	n/a	n/a	AY647524	AY647599	AY647669	KM198433
Primula filchnerae R. Knuth	Hao 214 (IBSC)	Chongqing, China; cult.	29°33′	106°38′	FJ828588	FJ786554	FJ794185	AF323702
Primula forrestii Balf. f.	Hao 263 (IBSC)	Yunnan, China	n/a	n/a	FJ828591	FJ786557	FJ794188	KM198349
Primula geraniifolia Hook. f.	Hao 638 (IBSC)	Yadong, Xizang, China	27°29′	88°54′	FJ828638	FJ786610	FJ794242	KM198395
Primula glutinosa Wulfen	n/a	n/a	n/a	n/a	AY647496	AY647571	AY647641	AF260755
Primula helodoxa Balf. f.	Hao & Yan 581 (IBSC)	Baoshan, Yunnan, China	25°06′	99°09′	FJ828633	FJ786604	FJ794236	KM198393
Primula hunanensis G. Hao, C. M. Hu & X. L.Yu	Xu & Liu 130015 (IBSC)	Tongdao, Hunan, China	26°19′	109°52′	KU359376*	KU359382*	KU359390*	KU359367*
	Xu & Liu 130016 (IBSC)	Tongdao, Hunan, China	26°19′	109°52′	KU359377*	KU359383*	KU359391*	KU359368*
	Xu Xu130179 (IBSC)	Tongdao, Hunan, China	26°19′	109°52′	KU359378*§	KU359384*	KU359392*	KU359369*
Primula interjacens var. epilosa C. M. Hu	Xue s.n. (KUN)	Yunnan, China	n/a	n/a	FJ828609	FJ786577	FJ794208	KM198367
Primula interjacens var. interjacens F. H. Chen	Xue s.n. (KUN)	Yunnan, China	n/a	n/a	FJ828610	FJ786578	FJ794209	KM198368
Primula kwangtungensis W. W. Sm.	Xu & Wu 130003-1 (IBSC)	Yizhang, Hunan, China	25°24′	113°3′	KM198452	KM198457	KM198462	KM198447
	Xu & Wu 130003-2 (IBSC)	Yizhang, Hunan, China	25°24′	113°3′	KM198453	KM198458	KM198463	KM198448
Primula kweichouensis W. W. Sm.	He s.n.-1 (IBSC)	Xingyi, Guizhou, China	24°53′	104°43′	KM198454	KM198459	KM198464	KM198449
	He s.n.-2 (IBSC)	Xingyi, Guizhou, China	24°53′	104°43′	KM198455	KM198460	KM198465	KM198450
Primula latisecta W. W. Sm.	Ye 7053 (IBSC)	Xizang, China	n/a	n/a	FJ828608	FJ786576	FJ794207	KM198366
Primula malacoides Franch.	Ge s.n. (IBSC)	Xingyi, Guizhou, China	24°53′	104°43′	FJ828611	FJ786579	FJ794210	KM198371
	Hao 527 (IBSC)	Kunming, Yunnan, China	24°52′	102°49′	FJ828625	FJ786594	FJ794225	KM198386
	Hao 578 (IBSC)	Baoshan, Yunnan, China	25°06′	99°09′	FJ828631	FJ786602	FJ794234	KM198392
Primula malvacea Franch.	Zhao 69 (KUN)	Yajiang, Sichuan, China	30°01′	101°00′	FJ828651	FJ786624	FJ794257	KM198413
Primula matthioli L.	Gong s.n. (KUN)	Xinjiang, China	n/a	n/a	FJ828596	FJ786562	FJ794193	AY566867
Primula merrilliana Schltr.	Hao 282 (IBSC)	Tongshan, Hubei, China	29°36′	114°29′	FJ828589	FJ786565	FJ794196	AF323704
Primula miyabeana T. Itô & Kawak.	Hu 348 (IBSC)	Taiwan, China	24°01′	121°06′	FJ828623	FJ786592	FJ794223	KM198385
Primula moupinensis Franch.	Hao 475 (IBSC)	Wolong, Sichuan, China	31°02′	103°11′	FJ828614	FJ786583	FJ794214	KM198416
Primula obconica subsp. begoniiformis W. W. Sm. & Forrest	Hao & Yan 585 (IBSC)	Baoshan, Yunnan, China	25°06′	99°09′	FJ828636	FJ786607	FJ794239	n/a
Primula obconica subsp. fujianensis C. M. Hu & G. S. He	Wang s.n. (IBSC)	Nanping, Fujian, China	26°37′	118°11′	FJ828624	FJ786593	FJ794224	KM198387
Primula obconica subsp. obconica Hance	Hao & Yan 580 (IBSC)	Baoshan, Yunnan, China	25°06′	99°09′	FJ828632	FJ786603	FJ794235	KM198357
Primula ovalifolia Franch.	Hao 299 (IBSC)	Sangzhi, Hunan, China	29°19′	110°7′	FJ828605	FJ786573	FJ794204	KM198410
Primula parryi A. Gray	n/a	n/a	n/a	n/a	AY647511	AY647587	AY647657	EU886999
Primula partschiana Pax	Gong s.n. (KUN)	Jinping, Yunnan, China	23°22′	102°53′	FJ828593	FJ786559	FJ794190	KM198351
	Hao 725 (IBSC)	Jinping, Yunnan, China	23°22′	102°53′	FJ828653	FJ786626	FJ794259	KM198352
Primula pinnatifida Franch.	Hao 374 (IBSC)	Luquan, Yunnan, China	25°34′	102°20′	FJ828603	FJ786570	FJ794201	KM198360
Primula poissonii Franch.	Hao & Wu 488 (IBSC)	Jianchuan, Yunnan, China	26°32′	99°54′	FJ828619	FJ786588	FJ794219	KM198364
Primula polyneura Franch.	Hao 557 (IBSC)	Muli, Sichuan, China	27°55′	101°16′	FJ828627	FJ786596	FJ794227	KM198432
Primula pseudodenticulata Pax	Hao 258 (IBSC)	Yunnan, China	n/a	n/a	FJ828590	FJ786556	FJ794187	KM198348
Primula pycnoloba Bureau & Franch.	Hao 714 (IBSC)	Luding, Sichuan, China	29°54′	102°14′	FJ828652	FJ786625	FJ794258	KM198415
Primula rugosa Balakr.	Gong s.n. (KUN)	Pingbian, Yunnan, China	22°59′	103°41′	FJ828594	FJ786560	FJ794191	KM198353
	Hao 662 (IBSC)	Pingbian, Yunnan, China	22°59′	103°41′	FJ828644	FJ786616	FJ794248	KM198400
	Hao 729 (IBSC)	Pingbian, Yunnan, China	22°59′	103°41′	KU359372*	KU359379*	KU359386*	KU359363*
Primula rupestris Balf. f. & Farrer	Hao 292 (IBSC)	Yichang, Hubei, China	30°47′	111°17′	FJ828599	FJ786566	FJ794197	KM198356
	Hao 210 (IBSC)	Yichang, Hubei, China	30°47′	111°17′	FJ828585	FJ786551	FJ794182	AF323697
Primula saturata W. W. Sm. & H. R. Fletcher	Zhao 22 (KUN)	Yanyuan, Sichuan, China	27°25′	101°30′	FJ828650	FJ786623	FJ794256	KM198412
Primula secundiflora Franch.	Hao 458 (IBSC)	Kangding, Sichuan, China	30°01′	101°58′	FJ828613	FJ786582	FJ794213	KM198373
Primula septemloba Franch.	Hao 743 (IBSC)	Muli, Sichuan, China	27°55′	101°16′	FJ828656	FJ786629	FJ794263	KM198434
Primula serratifolia Franch.	Hao & Wu 484 (IBSC)	Dali, Yunnan, China	25°39′	100°06′	FJ828617	FJ786586	FJ794217	KM198378
Primula sertulum Franch.	Hao 411 (IBSC)	Nanchuan, Chongqing, China	29°8′	107°10′	FJ828604	FJ786572	FJ794203	KM198361
Primula sikkimensis Hook. f.	Hao 564 (IBSC)	Muli, Sichuan, China	27°55′	101°16′	FJ828642	FJ786599	FJ794231	KM198425
Primula sinensis Sabine ex Lindl.	Hu s.n. (IBSC)	Dujiangyan, Sichuan, China	31°6′	103°36′	FJ828584	FJ786550	FJ794181	KM198430
	Hao 216 (IBSC)	Chongqing, China; cult.	29°33′	106°38′	FJ828586	FJ786552	FJ794183	JF978054
Primula smithiana Craib	Hao 640 (IBSC)	Yadong, Xizang, China	27°29′	88°54′	FJ828639	FJ786611	FJ794243	KM198396
Primula undulifolia G. Hao, C. M. Hu & Y. Xu	Xu & Liu Xu150001-1 (IBSC)	Dong an, Hunan, China	26°25′	111°6′	KU359373*	KU359380*	KU359387*	KU359364*
	Xu & Liu Xu150001-2 (IBSC)	Dong an, Hunan, China	26°25′	111°6′	KU359374*	KU359381*	KU359388*	KU359365*
	Xu & Liu Xu150001-3 (IBSC)	Dong an, Hunan, China	26°25′	111°6′	KU359375*	KU359385*	KU359389*	KU359366*
Primula veris L.	Hao 217 (IBSC)	Chongqing, China; cult.	29°33′	106°38′	FJ828587	FJ786553	FJ794184	KM198347
Primula wangii Chen & C. M. Hu	Hao 666 (IBSC)	Guangnan, Yunnan, China	24°02′	105°03′	FJ828648	FJ786620	FJ794252	KM198406
	Shui B2004-172 (KUN)	Donglan, Guangxi, China	24°30′	107°22′	FJ828649	FJ786621	FJ794253	KM198407
Primula watsonii Dunn	Hao 478 (IBSC)	Kangding, Sichuan, China	30°01′	101°58′	FJ828615	FJ786584	FJ794215	KM198377
Primula yunnanensis Franch.	Hao 373 (IBSC)	Luquan, Yunnan, China	25°34′	102°20′	FJ828602	FJ786569	FJ794200	KM198359
Androsace sublanata Hand.-Mazz.	Hao et al. 592 (IBSC)	Zhongdian, Yunnan, China	27°57′	99°40′	FJ828637	FJ786608	FJ794240	KM198394
Dionysia aretioides Boiss.	n/a	n/a	n/a	n/a	DQ378298	AY647604	AY680810	AY680723
Soldanella alpina L.	n/a	n/a	n/a	n/a	AY647533	AM990487	DQ378606	AJ306323
Bold letters with * indicate the new sequences in this study.
§ PCR amplification and sequencing conditions following Yan et al.
n/a not available.
cult. Cultivated.
